# Supplementary material for: Quick mining in dense data: applying probabilistic support prediction in depth-first order
Source: PeerJ Comput Sci. 2024 Oct 4;10:e2334. doi: 10.7717/peerj-cs.2334 (PMC11623086; doi:10.7717/peerj-cs.2334)
Supplement: Supplemental Information 1 [file peerj-cs-10-2334-s001.java]

package ca.pfv.spmf.algorithms.frequentpatterns.probDF;

import java.io.BufferedReader;
import java.io.BufferedWriter;
import java.io.FileReader;
import java.io.FileWriter;
import java.io.IOException;
import java.util.ArrayList;
import java.util.Arrays;
import java.util.Comparator;
import java.util.HashMap;
import java.util.Iterator;
import java.util.List;
import java.util.Map;
import java.util.Map.Entry;

import ca.pfv.spmf.tools.MemoryLogger;

public class probDFAlgoC {

	public static void main(String[] args) {
			// TODO Auto-generated method stub
		double[] supps = {0.40,0.45,0.5,0.55};
		int avg = 5;
		int t_runs = avg + 5;
		long f_items, f_itemsets; 
		double[] tim = new double[t_runs];
		double[] mem = new double[t_runs];
		for(int i = 0; i < supps.length; i++) {
			f_items = f_itemsets = 0;
			for(int j = 0; j < t_runs; j++) {
				try
				{
					probDFAlgoC algo = new probDFAlgoC();
					MemoryLogger.getInstance().reset();
					algo.runAlgorithm("../accidents.txt","result.txt",supps[i]);
					tim[j] = algo.tim;
					mem[j] = algo.mem;
					f_items = algo.freqItemsCount;
					f_itemsets = algo.freqItemsetsCount;
					algo = null;
					MemoryLogger.getInstance().reset();
					System.gc();
				}
				catch(IOException e)
				{
					System.out.println(e.getMessage());
					System.out.println("Error has occured");
				}
			}
			
			java.util.Arrays.sort(tim);
			java.util.Arrays.sort(mem);
			double avg_time=0.0, avg_mem=0.0;
			for(int k=0; k < avg; k++) {
				avg_time += tim[k];
				avg_mem += mem[k];
			}
			System.out.println(supps[i]+"\t"+avg_time/avg+"\t"+avg_mem/avg+"\t"+f_items+"\t"+f_itemsets);
			System.gc();
		}
	
	}
	
	int[] itemset;
	int[] stack;
	double tim, mem;
	double total=0;
	
	/** variables for counting support of items */
	Map<Integer, Integer> mapItemSupp = new HashMap<Integer, Integer>();

	/** the minimum support threshold */
	int minSuppRelative;
	
	/** Special parameter to set the maximum size of itemsets to be discovered */
	int maxItemsetSize = Integer.MAX_VALUE;

	/** start time of latest execution */
	long startTimestamp = 0; 
	
	/** end time of latest execution */
	long endTimeStamp = 0; 
	
	/**  object to write the output file */
	BufferedWriter writer = null;

	/** the number of frequent itemsets found */
	private long freqItemsetsCount;
	
	/** the number of frequent items */
	private int freqItemsCount = 0;

	/** the total number of transactions */
	private int transCount = 0;

	
	public void runAlgorithm(String input, String output, double minsup) 
			throws NumberFormatException, IOException {
		// record start time
		startTimestamp = System.currentTimeMillis();
		// reset number of itemsets found
		this.freqItemsetsCount = 0;
		
		// Save frequent itemsets to the OUTPUT file
		writer = new BufferedWriter(new FileWriter(output)); 
		// initialize variable to count the number of transactions
		this.transCount = 0;

		// read the input file line by line until the end of the file
		// (each line is a transaction)
		this.mapItemSupp = new HashMap<Integer, Integer>(); 
		// item (key) : support(value)
		
		//The following two-D will hold the transaction database
		ArrayList<int[]> db = new ArrayList<int[]>(5000);//an approximate 5000 trans initial size
		BufferedReader reader = new BufferedReader(new FileReader(input));
		
		String line;
		// for each line (transaction) until the end of file
		while (((line = reader.readLine()) != null)) { 
			// if the line is  a comment, is  empty or is a
			// kind of metadata
			if (line.isEmpty() == true ||
					line.charAt(0) == '#' || line.charAt(0) == '%'
							|| line.charAt(0) == '@') {
				continue;
			}
			
			// split line into items according to spaces
			String[] lineSplited = line.split(" ");
			// for each item
			int[] tran = new int[lineSplited.length];
			int ind = 0;
			for (String stringItem : lineSplited) {
				// convert from string to integer
				int item = tran[ind++] = Integer.parseInt(stringItem);
				// update the item support
				Integer supp = this.mapItemSupp.get(item);
				if (supp == null) {
					this.mapItemSupp.put(item, 1);
				}
				else
					this.mapItemSupp.put(item,supp+1);
			}
			// increase the transaction count
			this.transCount++;
			db.add(tran);
		}
		reader.close(); // close the input file
		// convert the support from a relative minimum support (%) to an 
		// absolute minimum support
		this.minSuppRelative = (int) Math.ceil(minsup * this.transCount);

		List<Integer> FItems = new ArrayList<>();
		// For each item
		Iterator<Entry<Integer, Integer>> iterator = this.mapItemSupp.entrySet().iterator();
		while (iterator.hasNext()) {
			// for the current item
			Map.Entry<Integer, Integer> entry = (Map.Entry<Integer, Integer>) iterator.next();
			// get the support count (cardinality of the tidset)
			int supp = entry.getValue();
			// if the item is frequent
			if (supp >= minSuppRelative && maxItemsetSize >= 1) { 
				// add the item to the set of frequent items
				FItems.add(entry.getKey());
				this.freqItemsCount++;
			} else {
				iterator.remove(); // if the item is not frequent, we delete it.
			}
		}
		
		// Sort Frequent Items in increasing order of support
		FItems.sort(new Comparator<Integer>() {
			public int compare(Integer a, Integer b) {
				return mapItemSupp.get(a) - mapItemSupp.get(b);
			}
		});
		
		this.freqItemsCount = this.mapItemSupp.size();
		int ind = 0;
		
		// This map will store the indices of frequent items
		Map<Integer,Integer> mapItemInd = new HashMap<Integer,Integer>();
								
		for(Integer i:FItems){
			mapItemInd.put(i, ind);
			ind++;
		}
		int temp[] = new int[this.freqItemsCount];
		int two_d[][] = new int[this.freqItemsCount][];
		for(int i = 1; i <= this.freqItemsCount; i++) {
			two_d[i-1] = new int[this.freqItemsCount-i]; //the last frequent item will have 0 length frequent children array
		}
		//two_d[this.freqItemsCount-1] = null; //the most frequent item has 0 frequent children 
		//Retrieve each transaction from the transaction database db 
		for(int i = 0; i<db.size(); i++) {
			//Current transaction
			int[] tran = db.get(i);
			Integer index;
			int idx  = 0;	//represent location in temp to insert index of the next frequent item 
			for(int item : tran) {
				index = mapItemInd.get(item);
				if(index != null) {
					temp[idx++] = index;
				}
			}
			Arrays.sort(temp,0,idx);
			for(int j = 0;j < idx-1; j++)
				for(int k = j + 1;k < idx; k++)
					two_d[temp[j]][temp[k]-temp[j]-1]++;
			}
		
		//Release memory of transaction database on next GC call
		db = null;
				
		this.stack = new int[this.freqItemsCount];
		int top = 0;
		int sib_sups[] = new int[this.freqItemsCount];
		
		node start = null, new_next = null;
		int[] empty_similar = new  int[0]; 
		
		for(int j = 0;j < two_d.length; j++) {
			sib_sups[j] = mapItemSupp.get(FItems.get(j));
			
			if(j == 0)
				start = new_next = new node();
			else {
				new_next.next = new node();
				new_next = new_next.next;
			}
			
			new_next.item = j;
			new_next.child_sups = two_d[j];
			top = 0;
			for(int k = 0;k < two_d[j].length; k++) {
				if(sib_sups[j] == two_d[j][k]) { //if PEP
					stack[top++] = j + k + 1; //index of the child frequent item (frequent item index is treated as item)
					two_d[j][k] += this.transCount; //make the item infrequent
				}
			}
			
			if(top == 0) {
				new_next.similar = empty_similar;
			}
			else {
				int[] similar = new int[top];
				for(int k = 0; k < top; k++) {
					similar[k] = stack[k];
				}
				new_next.similar = similar;
			}
		}
		new_next.next = null;		
		this.itemset = new int[this.freqItemsCount];
		
		while(start != null) {
			FIBtrack(0,sib_sups,start,this.transCount);
			start = start.next;
		}
		// save end time
		endTimeStamp = System.currentTimeMillis();
		this.writer.close();
		this.tim = (endTimeStamp - startTimestamp);
		this.mem = MemoryLogger.getInstance().getMaxMemory();
		//this.printStats();
	}

	private void saveToFile(long supp, int size, node nd)
            throws IOException {
        this.freqItemsetsCount++;
        this.freqItemsetsCount += (long)Math.pow(2, nd.similar.length) - 1;
	}
	
	private void saveToFile1(long supp, int size, node nd)
            throws IOException {

        // create a string buffer
        StringBuilder buffer = new StringBuilder();
        
        this.freqItemsetsCount++;
        // append items from the itemset to the StringBuilder
        for (int i = 0; i < size; i++) {
            buffer.append(this.itemset[i]);
            buffer.append(' ');
        }
        // append the count of the itemset
        buffer.append("#SUP: ");
        buffer.append(supp);
        buffer.append("\n");
        // === Write all combination that can be made using the node list of
        // this itemset

        if (nd.similar.length > 0) {
            // generate all subsets of the node list except the empty set
            for (long i = 1, max = 1 << nd.similar.length; i < max; i++) {
                for (int k = 0; k < size; k++) {
                    buffer.append(itemset[k]);
                    buffer.append(' ');
                }

                // we create a new subset
                for (int j = 0; j < nd.similar.length; j++) {
                    // check if the j bit is set to 1
                    int isSet = (int) i & (1 << j);
                    if (isSet > 0) {
                        // if yes, add it to the set
                        buffer.append(nd.similar[j]);
                        buffer.append(' ');
                    }
                }
                buffer.append("#SUP: ");
                buffer.append(supp);
                buffer.append("\n");
                this.freqItemsetsCount++;
            }
        }

        // write the string buffer to file and create a new line
        // so that we are ready for writing the next itemset.
        writer.write(buffer.toString());
    }

	public void FIBtrack(int is_size,int sib_sups[], node next_sib, long p_sup) throws IOException {
		itemset[is_size++] = next_sib.item;
		int soffset = this.freqItemsCount - sib_sups.length;
		long A = sib_sups[next_sib.item - soffset];	// A is guaranteed frequent because it belongs to node
		saveToFile(A,is_size,next_sib);
		if(next_sib.child_sups == null) //return if its a leaf node
			return;
		node par_nod = next_sib;
		node start = null, new_next = null;
		//int item = next_sib.item;//useless instruction. remove it
		int[] child_sups = next_sib.child_sups;
		int offset = this.freqItemsCount - child_sups.length; //offset is the first item whose support is stored in child_sups
		
		int[] temp = new int[0];	//Dummy initialization.
		int top;
		for(int i = 0; i < child_sups.length; i++) {//-1 because the most-frequent item will not be combined
			long X = child_sups[i];//offset + i - offset = i
			if(X < this.minSuppRelative || X > this.transCount)//If X is frequent then B is frequent because X = A*B 
				continue;
			
			top = 0;
							
			while(!(next_sib.item == offset + i)){//Since B is frequent, its node must be present(i. e. this search will always succeed).
				next_sib = next_sib.next;
			}
						
			boolean first = true;
			int zsups[] = next_sib.child_sups;
			if(zsups != null) {
				int zoffset = this.freqItemsCount - zsups.length;
				for(int j = zoffset-offset,ind = 0; j < child_sups.length; j++,ind++) {
					long Y = child_sups[j];//offset + j - offset = j
					if(Y < this.minSuppRelative || Y > this.transCount) 
						continue;
					
					
					
					long	Z = zsups[offset + j - zoffset];//should be guarded by try catch for index out of bound
					
					if(Z < this.minSuppRelative) //If Z is infrequent, goto inner for loop
						continue;
					if(Z > this.transCount)
						Z = Z - this.transCount;
					
					long B = sib_sups[offset + i - soffset];//Since X is frequent B is frequent 
					long C = sib_sups[offset + j - soffset];//Since Z is frequent C is frequent
					long old_supp, supp;
					old_supp = supp = (long)(((double)X * Y * Z * p_sup)/((double)A * B * C));//these calculations should be in long int
										
					long min_supp_bound = (X + Y) - A;
								
					if(supp < min_supp_bound) supp = min_supp_bound;
						
					min_supp_bound = (X + Z) - B;
						
					if(supp < min_supp_bound) supp = min_supp_bound;
						
					min_supp_bound = (Y + Z) - C;
						
					if(supp < min_supp_bound) supp = min_supp_bound;
					
					if(supp == old_supp)
					{
						//not possible without this switch to apply this technique on T40I10D100K (0.01), Cf reaches 49
						if(X < supp) supp = X;
						if(Y < supp) supp = Y;
						if(Z < supp) supp = Z;
					}
					
					if(supp >= this.minSuppRelative) {
						if(first) {	
							/*if(supp == X) { //why does this code just don't work(reason found: It must be there for Z)
								stack[top++] = offset + j;
								continue;
							}*/
							temp = new int[this.freqItemsCount - offset - j];
							first = false;
							ind = 0;
						}
						temp[ind] = (int)supp;
						
						if(supp == X) { //PEP
							stack[top++] = offset + j;
							temp[ind] = (int)supp + this.transCount;
						}
					}
				}//end of inner for loop 
			}
			
			if(start == null) {
				start = new_next = new node();
			}
			else {
				new_next.next = new node();
				new_next = new_next.next;
			}
			new_next.item = offset + i;
			
			if(first) {
				new_next.child_sups = null;
			}
			else {
				new_next.child_sups = temp;
			}
			
			if(top == 0) {
				new_next.similar = par_nod.similar;
			}
			else {
				int[] new_similar = new int[par_nod.similar.length + top];
				for(int k = 0; k < par_nod.similar.length; k++) {
					new_similar[k] = par_nod.similar[k];
				}
				for(int t = 0,k = par_nod.similar.length; k < new_similar.length; k++,t++) {
					new_similar[k] = stack[t];
				}
				new_next.similar = new_similar;
			}
		}//end of outer for loop
		
		if(new_next != null)
			new_next.next = null;
		
		while(start != null) {
			FIBtrack(is_size,child_sups, start, A);
			start = start.next;
		}
		MemoryLogger.getInstance().checkMemory();
	}
	
	/**
	 * Print statistics about the algorithm execution to System.out.
	 */
	public void printStats() {
	System.out.println("=========  Proposed Algorithm - STATS =============");
	System.out.println(" Transactions count from database : " + this.transCount);
	System.out.println(" Total frequent items count : " + this.freqItemsCount);
	System.out.println(" Frequent itemsets count : " + this.freqItemsetsCount);
	System.out.println(" Maximum memory usage : " + 
	MemoryLogger.getInstance().getMaxMemory() + " mb");
	System.out.println(" Total time ~ " + (endTimeStamp - startTimestamp)	+ " ms");
	System.out.println("===================================================");
	}	

	
	public class node{
		public int child_sups[];
		public int similar[];
		public int item;
		public node next;
	}

}
